# Supplementary material for: Proteomic Analysis Reveals a Mitochondrial Remodeling of βTC3 Cells in Response to Nanotopography
Source: Front Cell Dev Biol. 2020 Jul 29;8:508. doi: 10.3389/fcell.2020.00508 (PMC7405422; doi:10.3389/fcell.2020.00508)
Supplement: TABLE S1 — Proteins up regulated or exclusively expressed in mitochondria of cells grown on ns-ZrOx in the comparison ns-ZrOx vs Glass. Proteins were considered differentially expressed if they were present only in one condition or showed a statistically significant difference (t-test p ≤ 0.05). [file Table_1.xlsx]

## Sheet: Foglio1
Table S1. Glass vs ns-ZrOx. Mitochondrial proteins up-regulated or present only in ns-ZrOx
MITOMINER TRUE	Razor + unique peptides	MS/MS count	Student's T-test Difference 15nm_CTR	Protein IDs	Majority protein IDs	Protein names	Gene names
+	24	171	0.176163	P11142;E9PKE3;E9PNE6;A8K7Q2;E9PN89;E9PLF4;P54652;E9PQQ4;E9PQK7;E9PK54;E9PI65;E9PN25;E9PPY6;E9PS65;E9PM13	P11142;E9PKE3;E9PNE6;A8K7Q2;E9PN89	Heat shock cognate 71 kDa protein	HSPA8
+	3	10	0.181229	A0A0C4DFM1;Q92544	A0A0C4DFM1;Q92544	Transmembrane 9 superfamily member 4	TM9SF4
+	24	151	0.224809	P13639	P13639	Elongation factor 2	EEF2
+	3	14	0.414152	P28482	P28482	Mitogen-activated protein kinase 1	MAPK1
+	6	29	0.415662	P07900;Q14568;G3V2J8;Q58FG1;Q58FF6	P07900	Heat shock protein HSP 90-alpha	HSP90AA1
+	2	9	0.44987	E7ERL0;J3KPD9;Q32Q12;O60361;P22392;P15531	E7ERL0;J3KPD9;Q32Q12;O60361;P22392;P15531	Nucleoside diphosphate kinase;Putative nucleoside diphosphate kinase;Nucleoside diphosphate kinase B;Nucleoside diphosphate kinase A	NME1;NME2;NME1-NME2;NME2P1
+	17	63	0.496543	P39023;G5E9G0;B5MCW2;H7C422;H7C3M2;Q92901;F8WCR1	P39023;G5E9G0;B5MCW2;H7C422	60S ribosomal protein L3	RPL3
+	10	71	0.533316	P63104;E7EX29;E5RIR4;E9PD24;E7EVZ2;E7ESK7;B7Z2E6;H0YB80;B0AZS6;E5RGE1	P63104;E7EX29;E5RIR4;E9PD24;E7EVZ2;E7ESK7	14-3-3 protein zeta/delta	YWHAZ
+	6	16	0.544058	P55809;E9PDW2	P55809;E9PDW2	Succinyl-CoA:3-ketoacid coenzyme A transferase 1, mitochondrial	OXCT1
+	8	31	0.565342	P51149;C9J8S3;C9IZZ0;C9J4V0;C9J592;C9J4S4;C9J7D1	P51149;C9J8S3;C9IZZ0;C9J4V0;C9J592;C9J4S4	Ras-related protein Rab-7a	RAB7A
+	6	21	0.699584	Q96AG4;I3L223	Q96AG4	Leucine-rich repeat-containing protein 59	LRRC59
+	19	78	0.737782	P14618;H3BTN5;B4DNK4;H3BQ34;H3BR70;H3BT25;H3BUW1;H3BTJ2;P30613;H3BU13	P14618;H3BTN5;B4DNK4;H3BQ34	Pyruvate kinase PKM;Pyruvate kinase	PKM
+	1	3	0.831216	O95169	O95169	NADH dehydrogenase [ubiquinone] 1 beta subcomplex subunit 8, mitochondrial	NDUFB8
+	24	108	0.850398	P35579;P35749;A0A2R8Y4C3;A0A0C4DFM8;M0QY43	P35579	Myosin-9	MYH9
+	12	37	0.882184	A0A1B0GWF2;A0A1B0GVQ5;A0A2R8Y5D4;A0A0D9SG72;A0A1B0GTP9;P61764;A0A1B0GW76;A0A0D9SEH5;A0A0D9SFQ7;A0A0D9SFW6;A0A0D9SEP9;A0A1B0GTD8;A0A1B0GVV9;A0A096LP52	A0A1B0GWF2;A0A1B0GVQ5;A0A2R8Y5D4;A0A0D9SG72;A0A1B0GTP9;P61764;A0A1B0GW76	Syntaxin-binding protein 1	STXBP1
+	6	36	1.1105	P00505	P00505	Aspartate aminotransferase, mitochondrial	GOT2
+	5	27	1.12862	Q04917;A2IDB2;F8WEB6;A2IDB1	Q04917	14-3-3 protein eta	YWHAH
+	5	20	1.21563	F8VVM2;Q00325;F8VWQ0	F8VVM2;Q00325	Phosphate carrier protein, mitochondrial	SLC25A3
+	12	54	2.63766	A0A2R8Y6G6;P06733;A0A2R8Y798;K7ERS8;A0A2R8YEG5;A0A2R8Y879;A0A2R8YEM5;K7EM90;P13929	A0A2R8Y6G6;P06733	Alpha-enolase	ENO1
+	1	2	only ns-ZrOx	A0A087X2E9;A8MX94;P09211	A0A087X2E9;A8MX94;P09211	Glutathione S-transferase P	GSTP1
+	1	3	only ns-ZrOx	I3L1U7;I3L0X9;I3L3T0;A0A0A6YYL4;Q9Y3D7	I3L1U7;I3L0X9;I3L3T0;A0A0A6YYL4;Q9Y3D7	Coronin;Mitochondrial import inner membrane translocase subunit TIM16	PAM16;CORO7-PAM16
+	1	4	only ns-ZrOx	A0A3B3ISG5;P14735	A0A3B3ISG5;P14735	Insulin-degrading enzyme	IDE
+	5	11	only ns-ZrOx	B0YJC4;P08670;B0YJC5;A0A1B0GTT5;A0A1B0GVG8	B0YJC4;P08670;B0YJC5	Vimentin	VIM
+	1	7	only ns-ZrOx	C9JXQ9;O95168	C9JXQ9;O95168	NADH dehydrogenase [ubiquinone] 1 beta subcomplex subunit 4	NDUFB4
+	2	5	only ns-ZrOx	H9KV75;P12814;H0YJ11	H9KV75;P12814;H0YJ11	Alpha-actinin-1	ACTN1
+	1	3	only ns-ZrOx	O43181	O43181	NADH dehydrogenase [ubiquinone] iron-sulfur protein 4, mitochondrial	NDUFS4
+	3	6	only ns-ZrOx	O43402;M0R1B0	O43402;M0R1B0	ER membrane protein complex subunit 8	EMC8
+	7	25	only ns-ZrOx	P04083;Q5T3N1;Q5T3N0	P04083;Q5T3N1	Annexin A1;Annexin	ANXA1
+	3	7	only ns-ZrOx	P05089	P05089	Arginase-1	ARG1
+	1	3	only ns-ZrOx	P07108	P07108	Acyl-CoA-binding protein	DBI
+	2	4	only ns-ZrOx	P28838;H0Y9Q1	P28838;H0Y9Q1	Cytosol aminopeptidase	LAP3
+	2	6	only ns-ZrOx	P42704	P42704	Leucine-rich PPR motif-containing protein, mitochondrial	LRPPRC
+	3	5	only ns-ZrOx	P49189	P49189	4-trimethylaminobutyraldehyde dehydrogenase	ALDH9A1
+	1	2	only ns-ZrOx	Q8WWC4	Q8WWC4	Uncharacterized protein C2orf47, mitochondrial	C2orf47
+	1	1	only ns-ZrOx	Q96EY1	Q96EY1	DnaJ homolog subfamily A member 3, mitochondrial	DNAJA3
+	1	3	only ns-ZrOx	Q9UFN0;Q9BS92	Q9UFN0;Q9BS92	Protein NipSnap homolog 3A;Protein NipSnap homolog 3B	NIPSNAP3A;NIPSNAP3B
+	1	4	only ns-ZrOx	Q9NRK6	Q9NRK6	ATP-binding cassette sub-family B member 10, mitochondrial	ABCB10
+	2	6	only ns-ZrOx	Q9ULD0	Q9ULD0	2-oxoglutarate dehydrogenase-like, mitochondrial	OGDHL
