# Supplementary material for: Proteomic Analysis Reveals a Mitochondrial Remodeling of βTC3 Cells in Response to Nanotopography
Source: Front Cell Dev Biol. 2020 Jul 29;8:508. doi: 10.3389/fcell.2020.00508 (PMC7405422; doi:10.3389/fcell.2020.00508)
Supplement: TABLE S3 — Proteins up regulated or exclusively expressed in mitochondria of cells grown on ns-ZrOx in the comparison ns-ZrOx vs flat-ZrO2. Proteins were considered differentially expressed if they were present only in one condition or showed a statistically significant difference (t-test p ≤ 0.05). [file Table_3.xlsx]

## Sheet: Foglio1
Table S3. Flat-ZrO2 vs ns-ZrOx. Mitochondrial proteins up-regulated or present only in ns-ZrOx
	Razor + unique peptides	MS/MS count	Student's T-test Difference 15nm_FLAT	Protein IDs	Majority protein IDs	Protein names	Gene names
+	10	71	0.270518	P63104;E7EX29;E5RIR4;E9PD24;E7EVZ2;E7ESK7;B7Z2E6;H0YB80;B0AZS6;E5RGE1	P63104;E7EX29;E5RIR4;E9PD24;E7EVZ2;E7ESK7	14-3-3 protein zeta/delta	YWHAZ
+	2	4	0.417614	P49257	P49257	Protein ERGIC-53	LMAN1
+	2	5	0.474689	H9KV75;P12814;H0YJ11	H9KV75;P12814;H0YJ11	Alpha-actinin-1	ACTN1
+	19	78	0.638659	P14618;H3BTN5;B4DNK4;H3BQ34;H3BR70;H3BT25;H3BUW1;H3BTJ2;P30613;H3BU13	P14618;H3BTN5;B4DNK4;H3BQ34	Pyruvate kinase PKM;Pyruvate kinase	PKM
+	24	108	0.782674	P35579;P35749;A0A2R8Y4C3;A0A0C4DFM8;M0QY43	P35579	Myosin-9	MYH9
+	7	25	1.83296	P04083;Q5T3N1;Q5T3N0	P04083;Q5T3N1	Annexin A1;Annexin	ANXA1
+	12	54	1.93534	A0A2R8Y6G6;P06733;A0A2R8Y798;K7ERS8;A0A2R8YEG5;A0A2R8Y879;A0A2R8YEM5;K7EM90;P13929	A0A2R8Y6G6;P06733	Alpha-enolase	ENO1
+	3	7	2.8334	P05089	P05089	Arginase-1	ARG1
+	1	2	Only ns-ZrOx	A0A087X2E9;A8MX94;P09211	A0A087X2E9;A8MX94;P09211	Glutathione S-transferase P	GSTP1
+	2	12	Only ns-ZrOx	A0A0B4J213;E5RI99;P62888;A0A0C4DH44	A0A0B4J213;E5RI99;P62888;A0A0C4DH44	60S ribosomal protein L30	RPL30
+	1	4	Only ns-ZrOx	A0A3B3ISG5;P14735	A0A3B3ISG5;P14735	Insulin-degrading enzyme	IDE
+	5	11	Only ns-ZrOx	B0YJC4;P08670;B0YJC5;A0A1B0GTT5;A0A1B0GVG8	B0YJC4;P08670;B0YJC5	Vimentin	VIM
+	2	9	Only ns-ZrOx	E7ERL0;J3KPD9;Q32Q12;O60361;P22392;P15531	E7ERL0;J3KPD9;Q32Q12;O60361;P22392;P15531	Nucleoside diphosphate kinase;Putative nucleoside diphosphate kinase;Nucleoside diphosphate kinase B;Nucleoside diphosphate kinase A	NME1;NME2;NME1-NME2;NME2P1
+	4	10	Only ns-ZrOx	E9PEX6;P09622;F8WDM5;A0A1W2PR83;F2Z2E3	E9PEX6;P09622	Dihydrolipoyl dehydrogenase;Dihydrolipoyl dehydrogenase, mitochondrial	DLD
+	1	4	Only ns-ZrOx	K7EQ77;K7EK78;K7EP35;K7EMT4;Q86Y39	K7EQ77;K7EK78;K7EP35;K7EMT4;Q86Y39	NADH dehydrogenase [ubiquinone] 1 alpha subcomplex subunit 11	NDUFA11
+	1	3	Only ns-ZrOx	P07108	P07108	Acyl-CoA-binding protein	DBI
+	1	1	Only ns-ZrOx	P14854	P14854	Cytochrome c oxidase subunit 6B1	COX6B1
+	3	5	Only ns-ZrOx	P49189	P49189	4-trimethylaminobutyraldehyde dehydrogenase	ALDH9A1
