# Supplementary material for: Proteomic Analysis Reveals a Mitochondrial Remodeling of βTC3 Cells in Response to Nanotopography
Source: Front Cell Dev Biol. 2020 Jul 29;8:508. doi: 10.3389/fcell.2020.00508 (PMC7405422; doi:10.3389/fcell.2020.00508)
Supplement: TABLE S4 — Proteins down regulated in mitochondria of cells grown on ns-ZrOx or exclusively expressed on flat-ZrO2 in the comparison ns-ZrOx vs flat-ZrO2. Proteins were considered differentially expressed if they were present only in one condition or showed a statistically significant difference (t-test p ≤ 0.05). [file Table_4.xls]

## Sheet: Foglio1
Table S4. Flat-ZrO2 vs ns-ZrOx. Mitochondrial proteins down -regulated in ns-ZrOx or present only in flat-ZrO2
MITOMINER TRUE	Razor + unique peptides	MS/MS count	Student's T-test Difference 15nm_FLAT	Protein IDs	Majority protein IDs	Protein names	Gene names
+	5	16	-3.2384	Q96C36;A0A087WZR9;A0A087WX69;A0A087WZF0;E2QRB3	Q96C36;A0A087WZR9;A0A087WX69;A0A087WZF0	Pyrroline-5-carboxylate reductase 2;Pyrroline-5-carboxylate reductase	PYCR2
+	9	26	-3.11361	Q96TA2;Q96I63;R4GNA5;Q5T8D1;Q5T8D2	Q96TA2;Q96I63	ATP-dependent zinc metalloprotease YME1L1	YME1L1
+	8	26	-2.8418	A0A0D9SFS3;E9PDF2;E9PCR7;Q02218;E9PFG7;C9J4G7	A0A0D9SFS3;E9PDF2;E9PCR7;Q02218;E9PFG7	2-oxoglutarate dehydrogenase, mitochondrial	OGDH
+	2	13	-2.69114	P51970	P51970	NADH dehydrogenase [ubiquinone] 1 alpha subcomplex subunit 8	NDUFA8
+	5	23	-2.57487	A0A0D9SFP2;E9PF18;Q16836;A0A0A0MSE2;A0A1W2PQ78;A0A1W2PNM1;A0A1W2PQ55;A0A1W2PP40;A0A1W2PQC2;A0A1W2PRT2;A0A1W2PQV5	A0A0D9SFP2;E9PF18;Q16836;A0A0A0MSE2;A0A1W2PQ78;A0A1W2PNM1	Hydroxyacyl-coenzyme A dehydrogenase, mitochondrial	HADH
+	3	17	-2.46457	Q5QNZ2;P24539	Q5QNZ2;P24539	ATP synthase F(0) complex subunit B1, mitochondrial	ATP5F1
+	1	3	-2.04844	O95169	O95169	NADH dehydrogenase [ubiquinone] 1 beta subcomplex subunit 8, mitochondrial	NDUFB8
+	4	11	-1.97508	P05387;H0YDD8	P05387;H0YDD8	60S acidic ribosomal protein P2	RPLP2
+	28	423	-1.93166	P06576;H0YH81;F8W079;H0YI37	P06576;H0YH81;F8W079	ATP synthase subunit beta, mitochondrial;ATP synthase subunit beta	ATP5B
+	9	35	-1.92784	P16435;H0Y4R2;E7EMD0	P16435;H0Y4R2;E7EMD0	NADPH--cytochrome P450 reductase	POR
+	5	19	-1.9273	P11177;C9J634;F8WF02	P11177;C9J634	Pyruvate dehydrogenase E1 component subunit beta, mitochondrial	PDHB
+	5	20	-1.73132	P62829;C9JD32;J3KT29;J3KTJ3;J3QQT9;B9ZVP7	P62829;C9JD32;J3KT29;J3KTJ3	60S ribosomal protein L23	RPL23
+	4	13	-1.69372	Q9HAV7	Q9HAV7	GrpE protein homolog 1, mitochondrial	GRPEL1
+	4	26	-1.63597	E7EPT4;P19404	E7EPT4;P19404	NADH dehydrogenase [ubiquinone] flavoprotein 2, mitochondrial	NDUFV2
+	4	9	-1.61647	H0YM31;Q16822;A0A0A0MS74;H0YNG4;H0YMA5;H0YML5	H0YM31;Q16822;A0A0A0MS74	Phosphoenolpyruvate carboxykinase [GTP], mitochondrial	PCK2
+	7	29	-1.59559	O95831;E9PMA0	O95831;E9PMA0	Apoptosis-inducing factor 1, mitochondrial	AIFM1
+	2	8	-1.57891	Q16134;D6RAD5	Q16134;D6RAD5	Electron transfer flavoprotein-ubiquinone oxidoreductase, mitochondrial	ETFDH
+	6	17	-1.5385	E9PCX7;Q13423	E9PCX7;Q13423	NAD(P) transhydrogenase, mitochondrial	NNT
+	3	11	-1.53816	Q9UI09;F8VRD8	Q9UI09	NADH dehydrogenase [ubiquinone] 1 alpha subcomplex subunit 12	NDUFA12
+	3	15	-1.51249	Q9P0J0;B4DEZ3;K7EJE1;E7ENQ6;K7EP87	Q9P0J0;B4DEZ3;K7EJE1;E7ENQ6	NADH dehydrogenase [ubiquinone] 1 alpha subcomplex subunit 13	NDUFA13
+	1	16	-1.47668	B4DDK6;O14925;Q5SRD1	B4DDK6;O14925;Q5SRD1	Mitochondrial import inner membrane translocase subunit Tim23;Putative mitochondrial import inner membrane translocase subunit Tim23B	TIMM23B;TIMM23
+	1	5	-1.47611	P12074	P12074	Cytochrome c oxidase subunit 6A1, mitochondrial	COX6A1
+	3	9	-1.43407	Q5T9A4;H0Y2W2;Q9NVI7	Q5T9A4;H0Y2W2;Q9NVI7	ATPase family AAA domain-containing protein 3B;ATPase family AAA domain-containing protein 3A	ATAD3B;ATAD3A
+	3	8	-1.42363	O75947	O75947	ATP synthase subunit d, mitochondrial	ATP5H
+	3	11	-1.38103	I3L0K7;Q12931;I3L239	I3L0K7;Q12931	Heat shock protein 75 kDa, mitochondrial	TRAP1
+	3	16	-1.379	E9PRB9;E9PL01;A0A087WUC6;E9PI68;Q15005	E9PRB9;E9PL01;A0A087WUC6;E9PI68;Q15005	Signal peptidase complex subunit 2	SPCS2
+	3	15	-1.36752	Q96HS1;F5GXG4	Q96HS1;F5GXG4	Serine/threonine-protein phosphatase PGAM5, mitochondrial	PGAM5
+	3	15	-1.34959	Q99714;Q5H928	Q99714	3-hydroxyacyl-CoA dehydrogenase type-2	HSD17B10
+	3	18	-1.33062	O95716	O95716	Ras-related protein Rab-3D	RAB3D
+	2	6	-1.30488	F5H702;F5H8D0;Q96GC5	F5H702;F5H8D0;Q96GC5	39S ribosomal protein L48, mitochondrial	MRPL48
+	4	17	-1.28374	Q14165;F5H1S8;H0YG07;F5GX14	Q14165;F5H1S8;H0YG07;F5GX14	Malectin	MLEC
+	1	9	-1.27565	P30049	P30049	ATP synthase subunit delta, mitochondrial	ATP5D
+	34	454	-1.26533	P25705;K7EK77;K7ENJ4;K7EJP1;K7EQH4;K7ESA0	P25705;K7EK77	ATP synthase subunit alpha, mitochondrial	ATP5A1
+	2	5	-1.25959	Q9UMS0	Q9UMS0	NFU1 iron-sulfur cluster scaffold homolog, mitochondrial	NFU1
+	2	8	-1.23769	Q5TI65;A0A087WVZ0;Q9Y5U8	Q5TI65;A0A087WVZ0;Q9Y5U8	Mitochondrial pyruvate carrier 1	BRP44L;MPC1
+	2	5	-1.23252	A0A087WVM4;B7ZM99;Q6UB35;Q5JYA8;Q5JYA3;H0Y327	A0A087WVM4;B7ZM99;Q6UB35;Q5JYA8;Q5JYA3;H0Y327	Monofunctional C1-tetrahydrofolate synthase, mitochondrial	MTHFD1L
+	16	106	-1.22293	P21796;C9JI87	P21796;C9JI87	Voltage-dependent anion-selective channel protein 1	VDAC1
+	4	47	-1.21797	P04181	P04181	Ornithine aminotransferase, mitochondrial;Ornithine aminotransferase, hepatic form;Ornithine aminotransferase, renal form	OAT
+	12	63	-1.20983	C9JRZ6;F8WAR4;Q9NX63;A0A286YEX5	C9JRZ6;F8WAR4;Q9NX63	MICOS complex subunit MIC19	CHCHD3
+	8	71	-1.20773	P61604;B8ZZL8;S4R3N1;B8ZZ54	P61604;B8ZZL8;S4R3N1	10 kDa heat shock protein, mitochondrial	HSPE1;HSPE1-MOB4
+	2	9	-1.19883	P23284	P23284	Peptidyl-prolyl cis-trans isomerase B	PPIB
+	1	7	-1.17422	P45954	P45954	Short/branched chain specific acyl-CoA dehydrogenase, mitochondrial	ACADSB
+	5	17	-1.15126	A0A087WZN1;O43837;A0A087X2E5;A0A0D9SG66	A0A087WZN1;O43837;A0A087X2E5	Isocitrate dehydrogenase [NAD] subunit, mitochondrial;Isocitrate dehydrogenase [NAD] subunit beta, mitochondrial	IDH3B
+	2	22	-1.14189	O75489	O75489	NADH dehydrogenase [ubiquinone] iron-sulfur protein 3, mitochondrial	NDUFS3
+	4	13	-1.14103	O75306	O75306	NADH dehydrogenase [ubiquinone] iron-sulfur protein 2, mitochondrial	NDUFS2
+	3	16	-1.10957	A0A0A0MT83;P26440;H0YKV0;H0YN10;A0A087WVD3;H7C4G6	A0A0A0MT83;P26440	Isovaleryl-CoA dehydrogenase, mitochondrial	IVD
+	7	35	-1.08764	H0YL72;P50213;H0YLI6;H0YKD0;H0YMU3;H0YM64	H0YL72;P50213;H0YLI6;H0YKD0;H0YMU3	Isocitrate dehydrogenase [NAD] subunit alpha, mitochondrial	IDH3A
+	6	29	-1.08331	P31689	P31689	DnaJ homolog subfamily A member 1	DNAJA1
+	5	13	-1.07297	Q9Y512	Q9Y512	Sorting and assembly machinery component 50 homolog	SAMM50
+	12	71	-1.06584	P54886	P54886	Delta-1-pyrroline-5-carboxylate synthase;Glutamate 5-kinase;Gamma-glutamyl phosphate reductase	ALDH18A1
+	10	56	-1.04773	Q02878;F8VZ45;U3KQR5;F8VR69;F8VZA3;F8VWR1;F8VU16	Q02878;F8VZ45;U3KQR5	60S ribosomal protein L6	RPL6
+	5	31	-1.04422	Q9BSJ8;F8VZB1	Q9BSJ8	Extended synaptotagmin-1	ESYT1
+	1	7	-1.04248	C9JXQ9;O95168	C9JXQ9;O95168	NADH dehydrogenase [ubiquinone] 1 beta subcomplex subunit 4	NDUFB4
+	16	79	-1.04237	B9A067;Q16891;C9J406;H7C463;A0A087WYS0;D6RAW4	B9A067;Q16891;C9J406;H7C463	MICOS complex subunit MIC60	IMMT
+	16	68	-1.03072	J3KPX7;Q99623;F5GY37;F5GWA7;F5H3X6;F5H0C5;F5H2D2;U3KPZ5	J3KPX7;Q99623;F5GY37;F5GWA7;F5H3X6	Prohibitin-2	PHB2
+	9	39	-1.02521	P27635;X1WI28;F8W7C6;A0A087WV22;Q96L21;B8A6G2;A6QRI9;H7C123;H7C2C5;H7C2U2	P27635;X1WI28;F8W7C6;A0A087WV22	60S ribosomal protein L10	RPL10
+	13	79	-1.01149	P27797;K7EJB9;K7EL50	P27797;K7EJB9	Calreticulin	CALR
+	2	6	-1.00842	Q9Y2R0	Q9Y2R0	Cytochrome c oxidase assembly factor 3 homolog, mitochondrial	COA3
+	6	22	-0.987178	P62277;E9PS50;J3KMX5	P62277;E9PS50;J3KMX5	40S ribosomal protein S13	RPS13
+	13	79	-0.955675	P23396;E9PPU1;E9PL09;H0YEU2;F2Z2S8;E9PQ96;E9PJH4;E9PK82;H0YCJ7;H0YF32;E9PQX2;E9PSF4;H0YES8	P23396;E9PPU1;E9PL09;H0YEU2;F2Z2S8;E9PQ96;E9PJH4;E9PK82;H0YCJ7	40S ribosomal protein S3	RPS3
+	3	13	-0.955128	P30044	P30044	Peroxiredoxin-5, mitochondrial	PRDX5
+	5	37	-0.952728	P38117;M0QY67	P38117;M0QY67	Electron transfer flavoprotein subunit beta	ETFB
+	16	121	-0.935794	P07237;H7BZ94;H0Y3Z3;I3L0S0;I3L3U6;I3L398;I3NI03;I3L312;I3L514;I3L3P5;I3L4M2	P07237;H7BZ94;H0Y3Z3	Protein disulfide-isomerase	P4HB
+	5	31	-0.934652	P36542	P36542	ATP synthase subunit gamma, mitochondrial	ATP5C1
+	10	38	-0.930546	P62258;B4DJF2;I3L3T1;K7EIT4;K7EM20;I3L0W5	P62258;B4DJF2;I3L3T1	14-3-3 protein epsilon	YWHAE
+	1	10	-0.924917	F8VU90;Q9NYL4	F8VU90;Q9NYL4	Peptidyl-prolyl cis-trans isomerase;Peptidyl-prolyl cis-trans isomerase FKBP11	FKBP11
+	2	6	-0.920209	P42704	P42704	Leucine-rich PPR motif-containing protein, mitochondrial	LRPPRC
+	6	46	-0.908266	B4DJV2;O75390;A0A0C4DGI3;F8VTT8;F8W4S1;H0YH82;F8W642;F8VZK9;F8VX07;F8VRP1;F8VX68;H0YIC4;F8VPF9;F8VPA1;F8W1S4;F8VU34	B4DJV2;O75390;A0A0C4DGI3;F8VTT8;F8W4S1;H0YH82	Citrate synthase;Citrate synthase, mitochondrial	CS
+	3	11	-0.898631	O00483	O00483	Cytochrome c oxidase subunit NDUFA4	NDUFA4
+	5	33	-0.893708	P46783;Q9NQ39;A0A2R8Y6L3;F6U211;A0A2R8Y7H1;S4R435;A0A2R8YFH6;A0A1W2PQS6	P46783;Q9NQ39	40S ribosomal protein S10;Putative 40S ribosomal protein S10-like	RPS10;RPS10P5
+	27	167	-0.885925	P38646;H0Y8S0;D6RA73;D6RJI2;A0A3B3ITI4;H0YBG6;A0A3B3ITN1	P38646	Stress-70 protein, mitochondrial	HSPA9
+	2	9	-0.877262	O95202	O95202	LETM1 and EF-hand domain-containing protein 1, mitochondrial	LETM1
+	7	27	-0.874733	P31930	P31930	Cytochrome b-c1 complex subunit 1, mitochondrial	UQCRC1
+	27	242	-0.871661	P10809;E7EXB4;E7ESH4;C9JL25;C9JCQ4;C9JL19;C9J0S9	P10809	60 kDa heat shock protein, mitochondrial	HSPD1
+	3	16	-0.871071	P24534	P24534	Elongation factor 1-beta	EEF1B2
+	11	54	-0.870726	P49411	P49411	Elongation factor Tu, mitochondrial	TUFM
+	9	45	-0.860353	P46777;A0A2R8Y6J3;A0A2R8Y4A2;R4GNJ2;Q5T7N0	P46777;A0A2R8Y6J3	60S ribosomal protein L5	RPL5
+	11	40	-0.855742	P08559;Q5JPU3;P29803;Q5JPU2;Q5JPU0;Q5JPT9;Q5JPU1	P08559	Pyruvate dehydrogenase E1 component subunit alpha, somatic form, mitochondrial	PDHA1
+	6	27	-0.852905	Q9Y277;E5RFP6;E5RJN6;E5RHZ6;E5RFL1;E5RHE1;E5RK27	Q9Y277	Voltage-dependent anion-selective channel protein 3	VDAC3
+	10	30	-0.846844	G3V0I5;P49821;B4DE93;E9PLC6;E9PQP1;E9PMX3;E9PJL9;H0YE81;E9PPS5;E9PPR0;H0YD04;E9PPD6	G3V0I5;P49821;B4DE93;E9PLC6;E9PQP1;E9PMX3	NADH dehydrogenase [ubiquinone] flavoprotein 1, mitochondrial	NDUFV1
+	8	59	-0.833686	A0A2R8Y811;P62263;E5RH77	A0A2R8Y811;P62263;E5RH77	40S ribosomal protein S14	RPS14
+	1	5	-0.832856	P00403	P00403	Cytochrome c oxidase subunit 2	MT-CO2
+	9	59	-0.818792	P00367;P49448	P00367;P49448	Glutamate dehydrogenase 1, mitochondrial;Glutamate dehydrogenase 2, mitochondrial	GLUD1;GLUD2
+	5	58	-0.817994	O75746	O75746	Calcium-binding mitochondrial carrier protein Aralar1	SLC25A12
+	14	110	-0.80926	P30101	P30101	Protein disulfide-isomerase A3	PDIA3
+	2	5	-0.805863	O76031	O76031	ATP-dependent Clp protease ATP-binding subunit clpX-like, mitochondrial	CLPX
+	2	5	-0.758918	Q9HD20;H7C3H2	Q9HD20;H7C3H2	Manganese-transporting ATPase 13A1	ATP13A1
+	4	22	-0.752153	A0A087WYB4;Q9UJZ1;F2Z2I8	A0A087WYB4;Q9UJZ1;F2Z2I8	Stomatin-like protein 2, mitochondrial	STOML2
+	5	30	-0.750366	P26885;F5H0N4	P26885	Peptidyl-prolyl cis-trans isomerase FKBP2	FKBP2
+	10	52	-0.739511	P62249;M0R210;M0R3H0;Q6IPX4;M0R1M5;M0QX76	P62249;M0R210;M0R3H0;Q6IPX4;M0R1M5	40S ribosomal protein S16	RPS16
+	15	90	-0.738221	P62241;Q5JR95	P62241;Q5JR95	40S ribosomal protein S8	RPS8
+	17	101	-0.737591	P35232;C9JW96;E9PCW0;C9JZ20;E7ESE2;D6RBK0	P35232;C9JW96;E9PCW0	Prohibitin	PHB
+	13	54	-0.737324	P34897;G3V540;G3V5L0;G3V4W5;H0YIZ0;G3V2W0;G3V241;G3V3Y8;G3V4T0;G3V4X0;G3V2E4;G3V2Y4;G3V2D2;P34896	P34897;G3V540;G3V5L0;G3V4W5	Serine hydroxymethyltransferase, mitochondrial	SHMT2
+	5	10	-0.731255	P53597;H7C233	P53597	Succinyl-CoA ligase [ADP/GDP-forming] subunit alpha, mitochondrial	SUCLG1
+	5	12	-0.727908	O95292;E5RK64	O95292;E5RK64	Vesicle-associated membrane protein-associated protein B/C	VAPB
+	40	415	-0.727057	P11021	P11021	78 kDa glucose-regulated protein	HSPA5
+	14	109	-0.723663	P05141;Q9H0C2	P05141	ADP/ATP translocase 2;ADP/ATP translocase 2, N-terminally processed	SLC25A5
+	8	39	-0.716196	P04844	P04844	Dolichyl-diphosphooligosaccharide--protein glycosyltransferase subunit 2	RPN2
+	1	3	-0.696222	O43181	O43181	NADH dehydrogenase [ubiquinone] iron-sulfur protein 4, mitochondrial	NDUFS4
+	15	62	-0.688747	P31040;D6RFM5;A0A087X1I3;H0Y8X1	P31040;D6RFM5;A0A087X1I3	Succinate dehydrogenase [ubiquinone] flavoprotein subunit, mitochondrial	SDHA
+	1	9	-0.682676	O75380	O75380	NADH dehydrogenase [ubiquinone] iron-sulfur protein 6, mitochondrial	NDUFS6
+	19	105	-0.659718	P43304;F5GYK7	P43304	Glycerol-3-phosphate dehydrogenase, mitochondrial	GPD2
+	9	43	-0.644194	F8W7S5;A0A087WVV2;Q9P2E9;A0A087WU26;H0YDJ4;H9KV85;E9PN67;C9J066;Q8N4C6	F8W7S5;A0A087WVV2;Q9P2E9	Ribosome-binding protein 1	RRBP1
+	26	143	-0.643562	P14625;H0YIV0;Q96GW1;A0A1W2PRR1;Q58FF3;F8W026	P14625	Endoplasmin	HSP90B1
+	5	17	-0.641923	Q3SY69;H0YHN9	Q3SY69	Mitochondrial 10-formyltetrahydrofolate dehydrogenase	ALDH1L2
+	12	37	-0.632418	A0A1B0GWF2;A0A1B0GVQ5;A0A2R8Y5D4;A0A0D9SG72;A0A1B0GTP9;P61764;A0A1B0GW76;A0A0D9SEH5;A0A0D9SFQ7;A0A0D9SFW6;A0A0D9SEP9;A0A1B0GTD8;A0A1B0GVV9;A0A096LP52	A0A1B0GWF2;A0A1B0GVQ5;A0A2R8Y5D4;A0A0D9SG72;A0A1B0GTP9;P61764;A0A1B0GW76	Syntaxin-binding protein 1	STXBP1
+	2	12	-0.630568	P49207	P49207	60S ribosomal protein L34	RPL34
+	4	16	-0.629473	Q9H857;H7C519	Q9H857;H7C519	5-nucleotidase domain-containing protein 2	NT5DC2
+	5	20	-0.629173	F8VVM2;Q00325;F8VWQ0	F8VVM2;Q00325	Phosphate carrier protein, mitochondrial	SLC25A3
+	11	72	-0.623869	P63244;D6RHH4;J3KPE3;D6RFZ9;H0YAF8;D6RAU2;E9PD14;D6RFX4;D6R9Z1;H0Y8W2;D6R9L0;D6RAC2;D6RBD0;H0YAM7;D6REE5;D6RGK8;D6RF23;D6R909;H0Y9P0;D6RHJ5;D6RDI0;H0Y8R5	P63244;D6RHH4;J3KPE3;D6RFZ9;H0YAF8;D6RAU2;E9PD14;D6RFX4;D6R9Z1;H0Y8W2;D6R9L0;D6RAC2	Guanine nucleotide-binding protein subunit beta-2-like 1;Guanine nucleotide-binding protein subunit beta-2-like 1, N-terminally processed	GNB2L1
+	3	13	-0.614222	Q15006;H0YAS9	Q15006;H0YAS9	ER membrane protein complex subunit 2	EMC2
+	7	40	-0.612604	P62899;H7C2W9;C9JU56;B7Z4E3;B7Z4C8;B8ZZK4	P62899;H7C2W9;C9JU56;B7Z4E3;B7Z4C8	60S ribosomal protein L31	RPL31
+	24	98	-0.610461	P11498;E9PRE7;E9PS68	P11498;E9PRE7	Pyruvate carboxylase, mitochondrial	PC
+	6	21	-0.604491	Q96AG4;I3L223	Q96AG4	Leucine-rich repeat-containing protein 59	LRRC59
+	1	10	-0.59809	P61026;A0A2R8YDI9;H0YLJ8;H0YL94;G3V196;A0A2R8YFB8;P59190	P61026;A0A2R8YDI9;H0YLJ8;H0YL94;G3V196;A0A2R8YFB8;P59190	Ras-related protein Rab-10;Ras-related protein Rab-15	RAB10;RAB8B;RAB15
+	2	10	-0.59407	F5H6X6;E9PKU7;Q14697;E9PNH1	F5H6X6;E9PKU7;Q14697;E9PNH1	Neutral alpha-glucosidase AB	GANAB
+	13	92	-0.571819	P40926;G3XAL0	P40926;G3XAL0	Malate dehydrogenase, mitochondrial;Malate dehydrogenase	MDH2
+	3	5	-0.554025	P27338	P27338	Amine oxidase [flavin-containing] B	MAOB
+	3	13	-0.541985	P05091;F8VP50	P05091;F8VP50	Aldehyde dehydrogenase, mitochondrial	ALDH2
+	3	29	-0.53664	A6NLM8;P51571	A6NLM8;P51571	Translocon-associated protein subunit delta	SSR4
+	4	23	-0.530095	F8W1R7;J3KND3;G8JLA2;G3V1V0;B7Z6Z4;P60660;G3V1Y7;F8VPF3;F8VZU9;F8W180;F8VXL3;H0YI43;F8W1I5;P14649	F8W1R7;J3KND3;G8JLA2;G3V1V0;B7Z6Z4;P60660;G3V1Y7;F8VPF3;F8VZU9;F8W180	Myosin light polypeptide 6	MYL6
+	10	50	-0.525648	P62917;E9PP36;E9PKU4;E9PKZ0;G3V1A1	P62917;E9PP36;E9PKU4;E9PKZ0	60S ribosomal protein L8	RPL8
+	5	75	-0.505138	Q5JP53;P07437;Q5ST81	Q5JP53;P07437;Q5ST81	Tubulin beta chain	TUBB
+	3	34	-0.503274	H3BNX8;P20674;H3BRI0;H3BRM5;H3BV69	H3BNX8;P20674;H3BRI0	Cytochrome c oxidase subunit 5A, mitochondrial	COX5A
+	24	171	-0.501111	P11142;E9PKE3;E9PNE6;A8K7Q2;E9PN89;E9PLF4;P54652;E9PQQ4;E9PQK7;E9PK54;E9PI65;E9PN25;E9PPY6;E9PS65;E9PM13	P11142;E9PKE3;E9PNE6;A8K7Q2;E9PN89	Heat shock cognate 71 kDa protein	HSPA8
+	7	52	-0.486923	P26373;J3QSB4;H3BUK8;J3KS98	P26373;J3QSB4	60S ribosomal protein L13	RPL13
+	8	74	-0.484979	P26641	P26641	Elongation factor 1-gamma	EEF1G
+	3	18	-0.48371	P61088;F8VZ29;F8VSD4;F8VV71;Q5JXB2;F8VQQ8	P61088;F8VZ29;F8VSD4;F8VV71;Q5JXB2	Ubiquitin-conjugating enzyme E2 N;Putative ubiquitin-conjugating enzyme E2 N-like	UBE2N;UBE2NL
+	9	36	-0.481241	P36578;H3BM89;H3BTP7;H3BU31	P36578;H3BM89	60S ribosomal protein L4	RPL4
+	3	8	-0.476598	O15173;D3DNX8;U3KQM0	O15173	Membrane-associated progesterone receptor component 2	PGRMC2
+	12	60	-0.467374	P04843;B7Z4L4;F8WF32	P04843;B7Z4L4	Dolichyl-diphosphooligosaccharide--protein glycosyltransferase subunit 1	RPN1
+	6	42	-0.467374	P62906	P62906	60S ribosomal protein L10a	RPL10A
+	23	161	-0.463477	P08238;Q58FF7	P08238	Heat shock protein HSP 90-beta	HSP90AB1
+	25	93	-0.45478	P53396;K7EIE7;K7ESG8	P53396	ATP-citrate synthase	ACLY
+	6	35	-0.448434	A0A0C4DGS1;P39656;U3KQ84	A0A0C4DGS1;P39656	Dolichyl-diphosphooligosaccharide--protein glycosyltransferase 48 kDa subunit	DDOST
+	8	31	-0.397286	P51149;C9J8S3;C9IZZ0;C9J4V0;C9J592;C9J4S4;C9J7D1	P51149;C9J8S3;C9IZZ0;C9J4V0;C9J592;C9J4S4	Ras-related protein Rab-7a	RAB7A
+	16	70	-0.369836	P28331;B4DJ81;C9JPQ5;F8WDL5	P28331;B4DJ81	NADH-ubiquinone oxidoreductase 75 kDa subunit, mitochondrial	NDUFS1
+	10	68	-0.361705	A2A274;Q99798	A2A274;Q99798	Aconitate hydratase, mitochondrial	ACO2
+	6	46	-0.337781	P49755;G3V2K7	P49755	Transmembrane emp24 domain-containing protein 10	TMED10
+	6	36	-0.331582	P00505	P00505	Aspartate aminotransferase, mitochondrial	GOT2
+	6	29	-0.316261	P07900;Q14568;G3V2J8;Q58FG1;Q58FF6	P07900	Heat shock protein HSP 90-alpha	HSP90AA1
+	2	4	-0.302674	Q9Y305;H7C5Q2	Q9Y305;H7C5Q2	Acyl-coenzyme A thioesterase 9, mitochondrial	ACOT9
+	4	13	-0.295864	H7C4H2;Q9Y5M8	H7C4H2;Q9Y5M8	Signal recognition particle receptor subunit beta	SRPRB
+	12	76	-0.26862	P48735;H0YL11	P48735	Isocitrate dehydrogenase [NADP], mitochondrial	IDH2
+	8	47	-0.257601	P62873;B1AKQ8;F6UT28;F6X3N5;B3KVK2;F5H8J8;F5H100;F5H0S8;E9PCP0;P16520	P62873;B1AKQ8;F6UT28;F6X3N5	Guanine nucleotide-binding protein G(I)/G(S)/G(T) subunit beta-1	GNB1
+	19	100	-0.211384	Q7KZF4;H7C597	Q7KZF4	Staphylococcal nuclease domain-containing protein 1	SND1
+	1	3	Only Flat-ZrO2	A0A087WTV6;J3KR12	A0A087WTV6;J3KR12	Pyrroline-5-carboxylate reductase 2	PYCR2
+	2	4	Only Flat-ZrO2	A0A087WU07;Q5TGZ0	A0A087WU07;Q5TGZ0	MICOS complex subunit MIC10	MINOS1
+	5	16	Only Flat-ZrO2	A0A087X054;Q9Y4L1;E9PJ21;A0A087WWI4;K7EQK2;A0A087X214;A0A087WW13;Q9BST8;J3QQH7;J3QLE9;J3QL06;J3KTF1	A0A087X054;Q9Y4L1	Hypoxia up-regulated protein 1	HYOU1
+	1	4	Only Flat-ZrO2	A0A096LNJ1;A0A096LP73;A0A2R8Y6K9;A0A2R8YDR7;F2Z2Q0;A0A096LP12;A0A0B4J2H4;P0DPI2;A0A0B4J2D5;A0A096LPI6	A0A096LNJ1;A0A096LP73;A0A2R8Y6K9;A0A2R8YDR7;F2Z2Q0;A0A096LP12;A0A0B4J2H4;P0DPI2;A0A0B4J2D5;A0A096LPI6	Glutamine amidotransferase-like class 1 domain-containing protein 3B, mitochondrial	C21orf33
+	1	2	Only Flat-ZrO2	F6S8N6;A0A3F2YNX8;A0A0A0MRJ6;H7BY58;P22061	F6S8N6;A0A3F2YNX8;A0A0A0MRJ6;H7BY58;P22061	Protein-L-isoaspartate O-methyltransferase;Protein-L-isoaspartate(D-aspartate) O-methyltransferase	PCMT1
+	1	6	Only Flat-ZrO2	A0A1W2PRF6;A0A1W2PPX5;A0A1W2PPU6;A0A1W2PQR6;A0A1W2PQB7;A0A1W2PS43;A0A1W2PRS1;Q14108	A0A1W2PRF6;A0A1W2PPX5;A0A1W2PPU6;A0A1W2PQR6;A0A1W2PQB7;A0A1W2PS43;A0A1W2PRS1;Q14108	Lysosome membrane protein 2	SCARB2
+	2	4	Only Flat-ZrO2	A0A2R8Y4Q3;A0A2R8YD53;A0A2R8YGE5;A0A2R8Y3X5;A0A2R8YE78;A0A2R8YDM2;C9JMB8;E5KLJ9;O60313;A0A2R8Y4G4;A0A2R8YE54;A0A2R8YFD1	A0A2R8Y4Q3;A0A2R8YD53;A0A2R8YGE5;A0A2R8Y3X5;A0A2R8YE78;A0A2R8YDM2;C9JMB8;E5KLJ9;O60313;A0A2R8Y4G4;A0A2R8YE54;A0A2R8YFD1	Dynamin-like 120 kDa protein, mitochondrial;Dynamin-like 120 kDa protein, form S1	OPA1
+	2	10	Only Flat-ZrO2	A0A2R8Y688;A0A2R8YG21;A0A2R8Y4F5;H0YFD6;P40939	A0A2R8Y688;A0A2R8YG21;A0A2R8Y4F5;H0YFD6;P40939	Trifunctional enzyme subunit alpha, mitochondrial;Long-chain enoyl-CoA hydratase;Long chain 3-hydroxyacyl-CoA dehydrogenase	HADHA
+	1	2	Only Flat-ZrO2	B4DEM9;Q9Y2S7	B4DEM9;Q9Y2S7	Polymerase delta-interacting protein 2	POLDIP2
+	1	4	Only Flat-ZrO2	C9IY40;Q5T653	C9IY40;Q5T653	39S ribosomal protein L2, mitochondrial	MRPL2
+	1	3	Only Flat-ZrO2	E9PEC3;E7ETT4;E7EUY3;E7ETT1;E9PDR0;C9JQS9;E7EX59;P05166	E9PEC3;E7ETT4;E7EUY3;E7ETT1;E9PDR0;C9JQS9;E7EX59;P05166	Propionyl-CoA carboxylase beta chain, mitochondrial	PCCB
+	1	2	Only Flat-ZrO2	E9PDQ8;Q96I99	E9PDQ8;Q96I99	Succinyl-CoA ligase [GDP-forming] subunit beta, mitochondrial	SUCLG2
+	2	9	Only Flat-ZrO2	F5GWZ1;Q9BTZ2	F5GWZ1;Q9BTZ2	Dehydrogenase/reductase SDR family member 4	DHRS4
+	2	3	Only Flat-ZrO2	F5H5N1;F5GXJ1;O75251;A0A087WXF6;A0A087WTI3	F5H5N1;F5GXJ1;O75251;A0A087WXF6;A0A087WTI3	NADH dehydrogenase [ubiquinone] iron-sulfur protein 7, mitochondrial	NDUFS7
+	2	3	Only Flat-ZrO2	F5GZQ3;P55084;B5MD38	F5GZQ3;P55084;B5MD38	Trifunctional enzyme subunit beta, mitochondrial;3-ketoacyl-CoA thiolase	HADHB
+	3	10	Only Flat-ZrO2	F8W1K5;F8VXJ7;F8W031;Q9Y2B0;H0YI18	F8W1K5;F8VXJ7;F8W031;Q9Y2B0;H0YI18	Protein canopy homolog 2	CNPY2
+	1	3	Only Flat-ZrO2	F8WBE5;P02786	F8WBE5;P02786	Transferrin receptor protein 1;Transferrin receptor protein 1, serum form	TFRC
+	1	2	Only Flat-ZrO2	G3V0E4;O75439	G3V0E4;O75439	Mitochondrial-processing peptidase subunit beta	PMPCB
+	1	2	Only Flat-ZrO2	H3BV79;H3BPK3;Q16775	H3BV79;H3BPK3;Q16775	Hydroxyacylglutathione hydrolase, mitochondrial	HAGH
+	3	13	Only Flat-ZrO2	I3L3P7;P62244;I3L246;H3BN98;H3BV27;H3BT37;I3L303;H3BVC7	I3L3P7;P62244;I3L246;H3BN98	40S ribosomal protein S15a	RPS15A
+	1	4	Only Flat-ZrO2	O14548	O14548	Cytochrome c oxidase subunit 7A-related protein, mitochondrial	COX7A2L
+	3	4	Only Flat-ZrO2	O14874;H3BUV3;H3BTL2;H3BS02	O14874	[3-methyl-2-oxobutanoate dehydrogenase [lipoamide]] kinase, mitochondrial	BCKDK
+	1	4	Only Flat-ZrO2	O14949	O14949	Cytochrome b-c1 complex subunit 8	UQCRQ
+	2	8	Only Flat-ZrO2	O75600	O75600	2-amino-3-ketobutyrate coenzyme A ligase, mitochondrial	GCAT
+	1	1	Only Flat-ZrO2	O95816	O95816	BAG family molecular chaperone regulator 2	BAG2
+	1	3	Only Flat-ZrO2	P00387	P00387	NADH-cytochrome b5 reductase 3;NADH-cytochrome b5 reductase 3 membrane-bound form;NADH-cytochrome b5 reductase 3 soluble form	CYB5R3
+	2	10	Only Flat-ZrO2	P07954	P07954	Fumarate hydratase, mitochondrial	FH
+	1	6	Only Flat-ZrO2	P10606	P10606	Cytochrome c oxidase subunit 5B, mitochondrial	COX5B
+	1	2	Only Flat-ZrO2	P21912	P21912	Succinate dehydrogenase [ubiquinone] iron-sulfur subunit, mitochondrial	SDHB
+	2	8	Only Flat-ZrO2	P28330	P28330	Long-chain specific acyl-CoA dehydrogenase, mitochondrial	ACADL
+	1	3	Only Flat-ZrO2	P30084	P30084	Enoyl-CoA hydratase, mitochondrial	ECHS1
+	1	2	Only Flat-ZrO2	P35580	P35580	Myosin-10	MYH10
+	1	2	Only Flat-ZrO2	P52815	P52815	39S ribosomal protein L12, mitochondrial	MRPL12
+	1	3	Only Flat-ZrO2	P82933	P82933	28S ribosomal protein S9, mitochondrial	MRPS9
+	2	1	Only Flat-ZrO2	Q13825	Q13825	Methylglutaconyl-CoA hydratase, mitochondrial	AUH
+	1	4	Only Flat-ZrO2	Q15388	Q15388	Mitochondrial import receptor subunit TOM20 homolog	TOMM20
+	1	1	Only Flat-ZrO2	Q4G0N4	Q4G0N4	NAD kinase 2, mitochondrial	NADK2
+	2	6	Only Flat-ZrO2	Q6KCM7;H7C4Z4	Q6KCM7;H7C4Z4	Calcium-binding mitochondrial carrier protein SCaMC-2	SLC25A25
+	2	5	Only Flat-ZrO2	Q6PI78	Q6PI78	Transmembrane protein 65	TMEM65
+	2	6	Only Flat-ZrO2	Q6ZXV5;F8VRY4	Q6ZXV5;F8VRY4	Transmembrane and TPR repeat-containing protein 3	TMTC3
+	1	1	Only Flat-ZrO2	Q86U28	Q86U28	Iron-sulfur cluster assembly 2 homolog, mitochondrial	ISCA2
+	1	1	Only Flat-ZrO2	Q8NBU5	Q8NBU5	ATPase family AAA domain-containing protein 1	ATAD1
+	1	3	Only Flat-ZrO2	Q8NE86	Q8NE86	Calcium uniporter protein, mitochondrial	MCU
+	1	4	Only Flat-ZrO2	Q8TB36	Q8TB36	Ganglioside-induced differentiation-associated protein 1	GDAP1
+	1	4	Only Flat-ZrO2	Q96DA6	Q96DA6	Mitochondrial import inner membrane translocase subunit TIM14	DNAJC19
+	1	7	Only Flat-ZrO2	Q96IX5	Q96IX5	Up-regulated during skeletal muscle growth protein 5	USMG5
+	2	5	Only Flat-ZrO2	Q99757;M0QXH0;F8WDN2	Q99757;M0QXH0;F8WDN2	Thioredoxin, mitochondrial	TXN2
+	2	3	Only Flat-ZrO2	Q99832	Q99832	T-complex protein 1 subunit eta	CCT7
+	2	4	Only Flat-ZrO2	Q9H0U4;E9PLD0	Q9H0U4;E9PLD0	Ras-related protein Rab-1B	RAB1B
+	2	3	Only Flat-ZrO2	Q9HCC0	Q9HCC0	Methylcrotonoyl-CoA carboxylase beta chain, mitochondrial	MCCC2
+	1	1	Only Flat-ZrO2	Q9NVJ2	Q9NVJ2	ADP-ribosylation factor-like protein 8B	ARL8B
+	1	6	Only Flat-ZrO2	Q9NZ45	Q9NZ45	CDGSH iron-sulfur domain-containing protein 1	CISD1
+	3	4	Only Flat-ZrO2	Q9Y697;H7C0I5;H0YGN5	Q9Y697	Cysteine desulfurase, mitochondrial	NFS1
