# Supplementary material for: Proteomic Analysis Reveals a Mitochondrial Remodeling of βTC3 Cells in Response to Nanotopography
Source: Front Cell Dev Biol. 2020 Jul 29;8:508. doi: 10.3389/fcell.2020.00508 (PMC7405422; doi:10.3389/fcell.2020.00508)
Supplement: TABLE S5 — Proteins up regulated or exclusively expressed in mitochondria of cells grown on flat-ZrO2 in the comparison flat-ZrO2 vs Glass. Proteins were considered differentially expressed if they were present only in one condition or showed a statistically significant difference (t-test p ≤ 0.05). [file Table_5.xls]

## Sheet: Foglio1
Table S5. Glass vs flat_ZrO2. Mitochondrial proteins up -regulated in Flat-ZrO2 or present only in Flat-ZrO2
MITOMINER TRUE	Razor + unique peptides	MS/MS count	Student's T-test Difference FLAT_CTR	Protein IDs	Majority protein IDs	Protein names	Gene names
+	10	30	0.15999	G3V0I5;P49821;B4DE93;E9PLC6;E9PQP1;E9PMX3;E9PJL9;H0YE81;E9PPS5;E9PPR0;H0YD04;E9PPD6	G3V0I5;P49821;B4DE93;E9PLC6;E9PQP1;E9PMX3	NADH dehydrogenase [ubiquinone] flavoprotein 1, mitochondrial	NDUFV1
+	9	59	0.204668	P00367;P49448	P00367;P49448	Glutamate dehydrogenase 1, mitochondrial;Glutamate dehydrogenase 2, mitochondrial	GLUD1;GLUD2
+	10	56	0.212657	Q02878;F8VZ45;U3KQR5;F8VR69;F8VZA3;F8VWR1;F8VU16	Q02878;F8VZ45;U3KQR5	60S ribosomal protein L6	RPL6
+	25	93	0.213051	P53396;K7EIE7;K7ESG8	P53396	ATP-citrate synthase	ACLY
+	27	167	0.238859	P38646;H0Y8S0;D6RA73;D6RJI2;A0A3B3ITI4;H0YBG6;A0A3B3ITN1	P38646	Stress-70 protein, mitochondrial	HSPA9
+	15	62	0.240688	P31040;D6RFM5;A0A087X1I3;H0Y8X1	P31040;D6RFM5;A0A087X1I3	Succinate dehydrogenase [ubiquinone] flavoprotein subunit, mitochondrial	SDHA
+	8	74	0.244208	P26641	P26641	Elongation factor 1-gamma	EEF1G
+	10	71	0.262798	P63104;E7EX29;E5RIR4;E9PD24;E7EVZ2;E7ESK7;B7Z2E6;H0YB80;B0AZS6;E5RGE1	P63104;E7EX29;E5RIR4;E9PD24;E7EVZ2;E7ESK7	14-3-3 protein zeta/delta	YWHAZ
+	23	161	0.282248	P08238;Q58FF7	P08238	Heat shock protein HSP 90-beta	HSP90AB1
+	2	11	0.290434	Q9H845;H0Y8Z9	Q9H845;H0Y8Z9	Acyl-CoA dehydrogenase family member 9, mitochondrial	ACAD9
+	24	98	0.306605	P11498;E9PRE7;E9PS68	P11498;E9PRE7	Pyruvate carboxylase, mitochondrial	PC
+	13	54	0.328856	P34897;G3V540;G3V5L0;G3V4W5;H0YIZ0;G3V2W0;G3V241;G3V3Y8;G3V4T0;G3V4X0;G3V2E4;G3V2Y4;G3V2D2;P34896	P34897;G3V540;G3V5L0;G3V4W5	Serine hydroxymethyltransferase, mitochondrial	SHMT2
+	7	27	0.335789	P31930	P31930	Cytochrome b-c1 complex subunit 1, mitochondrial	UQCRC1
+	6	35	0.355494	A0A0C4DGS1;P39656;U3KQ84	A0A0C4DGS1;P39656	Dolichyl-diphosphooligosaccharide--protein glycosyltransferase 48 kDa subunit	DDOST
+	24	151	0.35678	P13639	P13639	Elongation factor 2	EEF2
+	12	71	0.370736	P54886	P54886	Delta-1-pyrroline-5-carboxylate synthase;Glutamate 5-kinase;Gamma-glutamyl phosphate reductase	ALDH18A1
+	7	29	0.406766	O95831;E9PMA0	O95831;E9PMA0	Apoptosis-inducing factor 1, mitochondrial	AIFM1
+	16	79	0.457003	B9A067;Q16891;C9J406;H7C463;A0A087WYS0;D6RAW4	B9A067;Q16891;C9J406;H7C463	MICOS complex subunit MIC60	IMMT
+	17	101	0.475418	P35232;C9JW96;E9PCW0;C9JZ20;E7ESE2;D6RBK0	P35232;C9JW96;E9PCW0	Prohibitin	PHB
+	3	4	0.481799	Q9Y697;H7C0I5;H0YGN5	Q9Y697	Cysteine desulfurase, mitochondrial	NFS1
+	10	68	0.490496	A2A274;Q99798	A2A274;Q99798	Aconitate hydratase, mitochondrial	ACO2
+	5	31	0.498894	P36542	P36542	ATP synthase subunit gamma, mitochondrial	ATP5C1
+	3	14	0.502139	P28482	P28482	Mitogen-activated protein kinase 1	MAPK1
+	3	11	0.528566	Q9UI09;F8VRD8	Q9UI09	NADH dehydrogenase [ubiquinone] 1 alpha subcomplex subunit 12	NDUFA12
+	3	29	0.542433	A6NLM8;P51571	A6NLM8;P51571	Translocon-associated protein subunit delta	SSR4
+	7	40	0.54265	P62899;H7C2W9;C9JU56;B7Z4E3;B7Z4C8;B8ZZK4	P62899;H7C2W9;C9JU56;B7Z4E3;B7Z4C8	60S ribosomal protein L31	RPL31
+	5	31	0.553723	Q9BSJ8;F8VZB1	Q9BSJ8	Extended synaptotagmin-1	ESYT1
+	3	34	0.559068	H3BNX8;P20674;H3BRI0;H3BRM5;H3BV69	H3BNX8;P20674;H3BRI0	Cytochrome c oxidase subunit 5A, mitochondrial	COX5A
+	2	5	0.583218	Q9UMS0	Q9UMS0	NFU1 iron-sulfur cluster scaffold homolog, mitochondrial	NFU1
+	4	13	0.611514	O75306	O75306	NADH dehydrogenase [ubiquinone] iron-sulfur protein 2, mitochondrial	NDUFS2
+	17	63	0.631703	P39023;G5E9G0;B5MCW2;H7C422;H7C3M2;Q92901;F8WCR1	P39023;G5E9G0;B5MCW2;H7C422	60S ribosomal protein L3	RPL3
+	2	4	0.632545	Q9UL25	Q9UL25	Ras-related protein Rab-21	RAB21
+	5	20	0.663039	P62829;C9JD32;J3KT29;J3KTJ3;J3QQT9;B9ZVP7	P62829;C9JD32;J3KT29;J3KTJ3	60S ribosomal protein L23	RPL23
+	3	13	0.674786	P05091;F8VP50	P05091;F8VP50	Aldehyde dehydrogenase, mitochondrial	ALDH2
+	24	171	0.677274	P11142;E9PKE3;E9PNE6;A8K7Q2;E9PN89;E9PLF4;P54652;E9PQQ4;E9PQK7;E9PK54;E9PI65;E9PN25;E9PPY6;E9PS65;E9PM13	P11142;E9PKE3;E9PNE6;A8K7Q2;E9PN89	Heat shock cognate 71 kDa protein	HSPA8
+	5	58	0.684966	O75746	O75746	Calcium-binding mitochondrial carrier protein Aralar1	SLC25A12
+	5	19	0.685221	P11177;C9J634;F8WF02	P11177;C9J634	Pyruvate dehydrogenase E1 component subunit beta, mitochondrial	PDHB
+	2	8	0.691266	Q16134;D6RAD5	Q16134;D6RAD5	Electron transfer flavoprotein-ubiquinone oxidoreductase, mitochondrial	ETFDH
+	12	54	0.702325	A0A2R8Y6G6;P06733;A0A2R8Y798;K7ERS8;A0A2R8YEG5;A0A2R8Y879;A0A2R8YEM5;K7EM90;P13929	A0A2R8Y6G6;P06733	Alpha-enolase	ENO1
+	1	3	0.707751	E9PEC3;E7ETT4;E7EUY3;E7ETT1;E9PDR0;C9JQS9;E7EX59;P05166	E9PEC3;E7ETT4;E7EUY3;E7ETT1;E9PDR0;C9JQS9;E7EX59;P05166	Propionyl-CoA carboxylase beta chain, mitochondrial	PCCB
+	3	8	0.708384	O75947	O75947	ATP synthase subunit d, mitochondrial	ATP5H
+	2	4	0.728855	Q9Y5J7;A0A1W2PRH9;A0A1W2PQS5;G3V502	Q9Y5J7;A0A1W2PRH9;A0A1W2PQS5;G3V502	Mitochondrial import inner membrane translocase subunit Tim9	TIMM9
+	6	29	0.731923	P07900;Q14568;G3V2J8;Q58FG1;Q58FF6	P07900	Heat shock protein HSP 90-alpha	HSP90AA1
+	12	63	0.739861	C9JRZ6;F8WAR4;Q9NX63;A0A286YEX5	C9JRZ6;F8WAR4;Q9NX63	MICOS complex subunit MIC19	CHCHD3
+	16	106	0.741251	P21796;C9JI87	P21796;C9JI87	Voltage-dependent anion-selective channel protein 1	VDAC1
+	3	15	0.780617	Q96HS1;F5GXG4	Q96HS1;F5GXG4	Serine/threonine-protein phosphatase PGAM5, mitochondrial	PGAM5
+	1	10	0.788832	F8VU90;Q9NYL4	F8VU90;Q9NYL4	Peptidyl-prolyl cis-trans isomerase;Peptidyl-prolyl cis-trans isomerase FKBP11	FKBP11
+	6	17	0.801936	E9PCX7;Q13423	E9PCX7;Q13423	NAD(P) transhydrogenase, mitochondrial	NNT
+	4	47	0.825113	P04181	P04181	Ornithine aminotransferase, mitochondrial;Ornithine aminotransferase, hepatic form;Ornithine aminotransferase, renal form	OAT
+	9	39	0.859767	P27635;X1WI28;F8W7C6;A0A087WV22;Q96L21;B8A6G2;A6QRI9;H7C123;H7C2C5;H7C2U2	P27635;X1WI28;F8W7C6;A0A087WV22	60S ribosomal protein L10	RPL10
+	1	3	0.868141	Q9NSE4	Q9NSE4	Isoleucine--tRNA ligase, mitochondrial	IARS2
+	4	9	0.876165	H0YM31;Q16822;A0A0A0MS74;H0YNG4;H0YMA5;H0YML5	H0YM31;Q16822;A0A0A0MS74	Phosphoenolpyruvate carboxykinase [GTP], mitochondrial	PCK2
+	4	13	0.893612	Q9HAV7	Q9HAV7	GrpE protein homolog 1, mitochondrial	GRPEL1
+	13	79	0.900317	P23396;E9PPU1;E9PL09;H0YEU2;F2Z2S8;E9PQ96;E9PJH4;E9PK82;H0YCJ7;H0YF32;E9PQX2;E9PSF4;H0YES8	P23396;E9PPU1;E9PL09;H0YEU2;F2Z2S8;E9PQ96;E9PJH4;E9PK82;H0YCJ7	40S ribosomal protein S3	RPS3
+	3	16	0.909845	E9PRB9;E9PL01;A0A087WUC6;E9PI68;Q15005	E9PRB9;E9PL01;A0A087WUC6;E9PI68;Q15005	Signal peptidase complex subunit 2	SPCS2
+	1	9	0.957937	P30049	P30049	ATP synthase subunit delta, mitochondrial	ATP5D
+	8	31	0.962628	P51149;C9J8S3;C9IZZ0;C9J4V0;C9J592;C9J4S4;C9J7D1	P51149;C9J8S3;C9IZZ0;C9J4V0;C9J592;C9J4S4	Ras-related protein Rab-7a	RAB7A
+	10	38	0.971189	P62258;B4DJF2;I3L3T1;K7EIT4;K7EM20;I3L0W5	P62258;B4DJF2;I3L3T1	14-3-3 protein epsilon	YWHAE
+	34	454	0.978275	P25705;K7EK77;K7ENJ4;K7EJP1;K7EQH4;K7ESA0	P25705;K7EK77	ATP synthase subunit alpha, mitochondrial	ATP5A1
+	2	22	0.988882	O75489	O75489	NADH dehydrogenase [ubiquinone] iron-sulfur protein 3, mitochondrial	NDUFS3
+	1	16	1.01102	B4DDK6;O14925;Q5SRD1	B4DDK6;O14925;Q5SRD1	Mitochondrial import inner membrane translocase subunit Tim23;Putative mitochondrial import inner membrane translocase subunit Tim23B	TIMM23B;TIMM23
+	3	15	1.03002	Q99714;Q5H928	Q99714	3-hydroxyacyl-CoA dehydrogenase type-2	HSD17B10
+	3	5	1.04188	P05165;A0A1B0GWA1;A0A1B0GUX9;A0A1B0GWI4;A0A1B0GU58;A0A1B0GTR1	P05165;A0A1B0GWA1;A0A1B0GUX9;A0A1B0GWI4;A0A1B0GU58	Propionyl-CoA carboxylase alpha chain, mitochondrial	PCCA
+	3	9	1.0768	Q5T9A4;H0Y2W2;Q9NVI7	Q5T9A4;H0Y2W2;Q9NVI7	ATPase family AAA domain-containing protein 3B;ATPase family AAA domain-containing protein 3A	ATAD3B;ATAD3A
+	2	10	1.19958	P07954	P07954	Fumarate hydratase, mitochondrial	FH
+	8	71	1.21952	P61604;B8ZZL8;S4R3N1;B8ZZ54	P61604;B8ZZL8;S4R3N1	10 kDa heat shock protein, mitochondrial	HSPE1;HSPE1-MOB4
+	5	27	1.23665	Q04917;A2IDB2;F8WEB6;A2IDB1	Q04917	14-3-3 protein eta	YWHAH
+	6	16	1.26317	P55809;E9PDW2	P55809;E9PDW2	Succinyl-CoA:3-ketoacid coenzyme A transferase 1, mitochondrial	OXCT1
+	6	21	1.30407	Q96AG4;I3L223	Q96AG4	Leucine-rich repeat-containing protein 59	LRRC59
+	1	7	1.31929	P45954	P45954	Short/branched chain specific acyl-CoA dehydrogenase, mitochondrial	ACADSB
+	5	33	1.32426	P46783;Q9NQ39;A0A2R8Y6L3;F6U211;A0A2R8Y7H1;S4R435;A0A2R8YFH6;A0A1W2PQS6	P46783;Q9NQ39	40S ribosomal protein S10;Putative 40S ribosomal protein S10-like	RPS10;RPS10P5
+	6	36	1.44208	P00505	P00505	Aspartate aminotransferase, mitochondrial	GOT2
+	28	423	1.44358	P06576;H0YH81;F8W079;H0YI37	P06576;H0YH81;F8W079	ATP synthase subunit beta, mitochondrial;ATP synthase subunit beta	ATP5B
+	2	5	1.46462	A0A087WVM4;B7ZM99;Q6UB35;Q5JYA8;Q5JYA3;H0Y327	A0A087WVM4;B7ZM99;Q6UB35;Q5JYA8;Q5JYA3;H0Y327	Monofunctional C1-tetrahydrofolate synthase, mitochondrial	MTHFD1L
+	12	37	1.5146	A0A1B0GWF2;A0A1B0GVQ5;A0A2R8Y5D4;A0A0D9SG72;A0A1B0GTP9;P61764;A0A1B0GW76;A0A0D9SEH5;A0A0D9SFQ7;A0A0D9SFW6;A0A0D9SEP9;A0A1B0GTD8;A0A1B0GVV9;A0A096LP52	A0A1B0GWF2;A0A1B0GVQ5;A0A2R8Y5D4;A0A0D9SG72;A0A1B0GTP9;P61764;A0A1B0GW76	Syntaxin-binding protein 1	STXBP1
+	1	5	1.75083	P12074	P12074	Cytochrome c oxidase subunit 6A1, mitochondrial	COX6A1
+	8	26	1.76998	A0A0D9SFS3;E9PDF2;E9PCR7;Q02218;E9PFG7;C9J4G7	A0A0D9SFS3;E9PDF2;E9PCR7;Q02218;E9PFG7	2-oxoglutarate dehydrogenase, mitochondrial	OGDH
+	5	20	1.84481	F8VVM2;Q00325;F8VWQ0	F8VVM2;Q00325	Phosphate carrier protein, mitochondrial	SLC25A3
+	3	17	2.05771	Q5QNZ2;P24539	Q5QNZ2;P24539	ATP synthase F(0) complex subunit B1, mitochondrial	ATP5F1
+	6	20	2.08772	B1AK20;Q9NVH1;Q5TH61	B1AK20;Q9NVH1;Q5TH61	DnaJ homolog subfamily C member 11	DNAJC11
+	9	35	2.14782	P16435;H0Y4R2;E7EMD0	P16435;H0Y4R2;E7EMD0	NADPH--cytochrome P450 reductase	POR
+	9	26	2.48239	Q96TA2;Q96I63;R4GNA5;Q5T8D1;Q5T8D2	Q96TA2;Q96I63	ATP-dependent zinc metalloprotease YME1L1	YME1L1
+	4	22	2.52576	A0A087WYB4;Q9UJZ1;F2Z2I8	A0A087WYB4;Q9UJZ1;F2Z2I8	Stomatin-like protein 2, mitochondrial	STOML2
+	1	3	2.87966	O95169	O95169	NADH dehydrogenase [ubiquinone] 1 beta subcomplex subunit 8, mitochondrial	NDUFB8
+	2	13	4.04609	P51970	P51970	NADH dehydrogenase [ubiquinone] 1 alpha subcomplex subunit 8	NDUFA8
+	1	3	Only Flat-ZrO2	A0A087WTV6;J3KR12	A0A087WTV6;J3KR12	Pyrroline-5-carboxylate reductase 2	PYCR2
+	1	4	Only Flat-ZrO2	A0A096LNJ1;A0A096LP73;A0A2R8Y6K9;A0A2R8YDR7;F2Z2Q0;A0A096LP12;A0A0B4J2H4;P0DPI2;A0A0B4J2D5;A0A096LPI6	A0A096LNJ1;A0A096LP73;A0A2R8Y6K9;A0A2R8YDR7;F2Z2Q0;A0A096LP12;A0A0B4J2H4;P0DPI2;A0A0B4J2D5;A0A096LPI6	Glutamine amidotransferase-like class 1 domain-containing protein 3B, mitochondrial	C21orf33
+	1	2	Only Flat-ZrO2	F6S8N6;A0A3F2YNX8;A0A0A0MRJ6;H7BY58;P22061	F6S8N6;A0A3F2YNX8;A0A0A0MRJ6;H7BY58;P22061	Protein-L-isoaspartate O-methyltransferase;Protein-L-isoaspartate(D-aspartate) O-methyltransferase	PCMT1
+	1	3	Only Flat-ZrO2	I3L1U7;I3L0X9;I3L3T0;A0A0A6YYL4;Q9Y3D7	I3L1U7;I3L0X9;I3L3T0;A0A0A6YYL4;Q9Y3D7	Coronin;Mitochondrial import inner membrane translocase subunit TIM16	PAM16;CORO7-PAM16
+	2	10	Only Flat-ZrO2	A0A2R8Y688;A0A2R8YG21;A0A2R8Y4F5;H0YFD6;P40939	A0A2R8Y688;A0A2R8YG21;A0A2R8Y4F5;H0YFD6;P40939	Trifunctional enzyme subunit alpha, mitochondrial;Long-chain enoyl-CoA hydratase;Long chain 3-hydroxyacyl-CoA dehydrogenase	HADHA
+	1	2	Only Flat-ZrO2	B4DEM9;Q9Y2S7	B4DEM9;Q9Y2S7	Polymerase delta-interacting protein 2	POLDIP2
+	1	4	Only Flat-ZrO2	C9IY40;Q5T653	C9IY40;Q5T653	39S ribosomal protein L2, mitochondrial	MRPL2
+	1	7	Only Flat-ZrO2	C9JXQ9;O95168	C9JXQ9;O95168	NADH dehydrogenase [ubiquinone] 1 beta subcomplex subunit 4	NDUFB4
+	2	3	Only Flat-ZrO2	F5H5N1;F5GXJ1;O75251;A0A087WXF6;A0A087WTI3	F5H5N1;F5GXJ1;O75251;A0A087WXF6;A0A087WTI3	NADH dehydrogenase [ubiquinone] iron-sulfur protein 7, mitochondrial	NDUFS7
+	2	3	Only Flat-ZrO2	F5GZQ3;P55084;B5MD38	F5GZQ3;P55084;B5MD38	Trifunctional enzyme subunit beta, mitochondrial;3-ketoacyl-CoA thiolase	HADHB
+	1	3	Only Flat-ZrO2	F8WBE5;P02786	F8WBE5;P02786	Transferrin receptor protein 1;Transferrin receptor protein 1, serum form	TFRC
+	1	2	Only Flat-ZrO2	G3V0E4;O75439	G3V0E4;O75439	Mitochondrial-processing peptidase subunit beta	PMPCB
+	1	2	Only Flat-ZrO2	H3BV79;H3BPK3;Q16775	H3BV79;H3BPK3;Q16775	Hydroxyacylglutathione hydrolase, mitochondrial	HAGH
+	2	5	Only Flat-ZrO2	H9KV75;P12814;H0YJ11	H9KV75;P12814;H0YJ11	Alpha-actinin-1	ACTN1
+	1	4	Only Flat-ZrO2	O14548	O14548	Cytochrome c oxidase subunit 7A-related protein, mitochondrial	COX7A2L
+	1	3	Only Flat-ZrO2	O43181	O43181	NADH dehydrogenase [ubiquinone] iron-sulfur protein 4, mitochondrial	NDUFS4
+	3	6	Only Flat-ZrO2	O43402;M0R1B0	O43402;M0R1B0	ER membrane protein complex subunit 8	EMC8
+	1	1	Only Flat-ZrO2	O95816	O95816	BAG family molecular chaperone regulator 2	BAG2
+	1	3	Only Flat-ZrO2	P00387	P00387	NADH-cytochrome b5 reductase 3;NADH-cytochrome b5 reductase 3 membrane-bound form;NADH-cytochrome b5 reductase 3 soluble form	CYB5R3
+	7	25	Only Flat-ZrO2	P04083;Q5T3N1;Q5T3N0	P04083;Q5T3N1	Annexin A1;Annexin	ANXA1
+	3	7	Only Flat-ZrO2	P05089	P05089	Arginase-1	ARG1
+	1	6	Only Flat-ZrO2	P10606	P10606	Cytochrome c oxidase subunit 5B, mitochondrial	COX5B
+	1	2	Only Flat-ZrO2	P21912	P21912	Succinate dehydrogenase [ubiquinone] iron-sulfur subunit, mitochondrial	SDHB
+	2	8	Only Flat-ZrO2	P28330	P28330	Long-chain specific acyl-CoA dehydrogenase, mitochondrial	ACADL
+	2	4	Only Flat-ZrO2	P28838;H0Y9Q1	P28838;H0Y9Q1	Cytosol aminopeptidase	LAP3
+	1	3	Only Flat-ZrO2	P30084	P30084	Enoyl-CoA hydratase, mitochondrial	ECHS1
+	1	2	Only Flat-ZrO2	P35580	P35580	Myosin-10	MYH10
+	2	6	Only Flat-ZrO2	P42704	P42704	Leucine-rich PPR motif-containing protein, mitochondrial	LRPPRC
+	1	3	Only Flat-ZrO2	P82933	P82933	28S ribosomal protein S9, mitochondrial	MRPS9
+	2	1	Only Flat-ZrO2	Q13825	Q13825	Methylglutaconyl-CoA hydratase, mitochondrial	AUH
+	1	1	Only Flat-ZrO2	Q4G0N4	Q4G0N4	NAD kinase 2, mitochondrial	NADK2
+	1	1	Only Flat-ZrO2	Q86U28	Q86U28	Iron-sulfur cluster assembly 2 homolog, mitochondrial	ISCA2
+	1	1	Only Flat-ZrO2	Q8NBU5	Q8NBU5	ATPase family AAA domain-containing protein 1	ATAD1
+	1	3	Only Flat-ZrO2	Q8NE86	Q8NE86	Calcium uniporter protein, mitochondrial	MCU
+	1	2	Only Flat-ZrO2	Q8WWC4	Q8WWC4	Uncharacterized protein C2orf47, mitochondrial	C2orf47
+	1	4	Only Flat-ZrO2	Q96DA6	Q96DA6	Mitochondrial import inner membrane translocase subunit TIM14	DNAJC19
+	1	1	Only Flat-ZrO2	Q96EY1	Q96EY1	DnaJ homolog subfamily A member 3, mitochondrial	DNAJA3
+	2	3	Only Flat-ZrO2	Q99832	Q99832	T-complex protein 1 subunit eta	CCT7
+	1	3	Only Flat-ZrO2	Q9UFN0;Q9BS92	Q9UFN0;Q9BS92	Protein NipSnap homolog 3A;Protein NipSnap homolog 3B	NIPSNAP3A;NIPSNAP3B
+	2	4	Only Flat-ZrO2	Q9H0U4;E9PLD0	Q9H0U4;E9PLD0	Ras-related protein Rab-1B	RAB1B
+	2	3	Only Flat-ZrO2	Q9HCC0	Q9HCC0	Methylcrotonoyl-CoA carboxylase beta chain, mitochondrial	MCCC2
+	1	4	Only Flat-ZrO2	Q9NRK6	Q9NRK6	ATP-binding cassette sub-family B member 10, mitochondrial	ABCB10
+	1	1	Only Flat-ZrO2	Q9NVJ2	Q9NVJ2	ADP-ribosylation factor-like protein 8B	ARL8B
+	2	6	Only Flat-ZrO2	Q9ULD0	Q9ULD0	2-oxoglutarate dehydrogenase-like, mitochondrial	OGDHL
