# Supplementary material for: Proteomic Analysis Reveals a Mitochondrial Remodeling of βTC3 Cells in Response to Nanotopography
Source: Front Cell Dev Biol. 2020 Jul 29;8:508. doi: 10.3389/fcell.2020.00508 (PMC7405422; doi:10.3389/fcell.2020.00508)
Supplement: TABLE S6 — Proteins down regulated in mitochondria of cells grown on flat-ZrO2 or exclusively expressed on Glass in the comparison flat-ZrO2 vs Glass. Proteins were considered differentially expressed if they were present only in one condition or showed a statistically significant difference (t-test p ≤ 0.05). [file Table_6.xlsx]

## Sheet: Foglio1
Table S6. Glass vs flat-ZrO2. Mitochondrial proteins down -regulated in Flat-ZrO2 or present only in Glass
MITOMINER TRUE	Razor + unique peptides	MS/MS count	Student's T-test Difference FLAT_CTR	Protein IDs	Majority protein IDs	Protein names	Gene names
+	3	5	-1.23713	P27338	P27338	Amine oxidase [flavin-containing] B	MAOB
+	1	7	-0.960192	Q96IX5	Q96IX5	Up-regulated during skeletal muscle growth protein 5	USMG5
+	20	112	-0.955941	P61978;Q5T6W2;S4R359;S4R457	P61978;Q5T6W2	Heterogeneous nuclear ribonucleoprotein K	HNRNPK
+	2	7	-0.925041	Q13162;H7C3T4;A6NG45	Q13162;H7C3T4	Peroxiredoxin-4	PRDX4
+	2	9	-0.764963	P23284	P23284	Peptidyl-prolyl cis-trans isomerase B	PPIB
+	10	40	-0.76149	P09874;Q5VX84;Q5VX85	P09874	Poly [ADP-ribose] polymerase 1	PARP1
+	2	10	-0.662847	F5H6X6;E9PKU7;Q14697;E9PNH1	F5H6X6;E9PKU7;Q14697;E9PNH1	Neutral alpha-glucosidase AB	GANAB
+	5	16	-0.583688	A0A087X054;Q9Y4L1;E9PJ21;A0A087WWI4;K7EQK2;A0A087X214;A0A087WW13;Q9BST8;J3QQH7;J3QLE9;J3QL06;J3KTF1	A0A087X054;Q9Y4L1	Hypoxia up-regulated protein 1	HYOU1
+	2	4	-0.547488	A0A087WU07;Q5TGZ0	A0A087WU07;Q5TGZ0	MICOS complex subunit MIC10	MINOS1
+	10	82	-0.495385	H0YK49;P13804;H0YNX6;H0YL12;H0YLU7;H0YL83;H0YKF0;H0YM12	H0YK49;P13804;H0YNX6;H0YL12;H0YLU7	Electron transfer flavoprotein subunit alpha, mitochondrial	ETFA
+	12	96	-0.470695	P04406;E7EUT5	P04406;E7EUT5	Glyceraldehyde-3-phosphate dehydrogenase	GAPDH
+	12	76	-0.430396	P48735;H0YL11	P48735	Isocitrate dehydrogenase [NADP], mitochondrial	IDH2
+	6	42	-0.394209	P62906	P62906	60S ribosomal protein L10a	RPL10A
+	3	13	-0.383464	P30044	P30044	Peroxiredoxin-5, mitochondrial	PRDX5
+	1	6	-0.36853	Q9NZ45	Q9NZ45	CDGSH iron-sulfur domain-containing protein 1	CISD1
+	10	52	-0.35638	P62249;M0R210;M0R3H0;Q6IPX4;M0R1M5;M0QX76	P62249;M0R210;M0R3H0;Q6IPX4;M0R1M5	40S ribosomal protein S16	RPS16
+	14	109	-0.354129	P05141;Q9H0C2	P05141	ADP/ATP translocase 2;ADP/ATP translocase 2, N-terminally processed	SLC25A5
+	13	92	-0.29847	P40926;G3XAL0	P40926;G3XAL0	Malate dehydrogenase, mitochondrial;Malate dehydrogenase	MDH2
+	2	4	-0.297948	P49257	P49257	Protein ERGIC-53	LMAN1
+	26	143	-0.29262	P14625;H0YIV0;Q96GW1;A0A1W2PRR1;Q58FF3;F8W026	P14625	Endoplasmin	HSP90B1
+	40	415	-0.25065	P11021	P11021	78 kDa glucose-regulated protein	HSPA5
+	11	72	-0.233329	P63244;D6RHH4;J3KPE3;D6RFZ9;H0YAF8;D6RAU2;E9PD14;D6RFX4;D6R9Z1;H0Y8W2;D6R9L0;D6RAC2;D6RBD0;H0YAM7;D6REE5;D6RGK8;D6RF23;D6R909;H0Y9P0;D6RHJ5;D6RDI0;H0Y8R5	P63244;D6RHH4;J3KPE3;D6RFZ9;H0YAF8;D6RAU2;E9PD14;D6RFX4;D6R9Z1;H0Y8W2;D6R9L0;D6RAC2	Guanine nucleotide-binding protein subunit beta-2-like 1;Guanine nucleotide-binding protein subunit beta-2-like 1, N-terminally processed	GNB2L1
+	14	110	-0.197444	P30101	P30101	Protein disulfide-isomerase A3	PDIA3
+	13	79	-0.164723	P27797;K7EJB9;K7EL50	P27797;K7EJB9	Calreticulin	CALR
+	2	12	Only Glass	A0A0B4J213;E5RI99;P62888;A0A0C4DH44	A0A0B4J213;E5RI99;P62888;A0A0C4DH44	60S ribosomal protein L30	RPL30
+	2	9	Only Glass	E7ERL0;J3KPD9;Q32Q12;O60361;P22392;P15531	E7ERL0;J3KPD9;Q32Q12;O60361;P22392;P15531	Nucleoside diphosphate kinase;Putative nucleoside diphosphate kinase;Nucleoside diphosphate kinase B;Nucleoside diphosphate kinase A	NME1;NME2;NME1-NME2;NME2P1
+	4	10	Only Glass	E9PEX6;P09622;F8WDM5;A0A1W2PR83;F2Z2E3	E9PEX6;P09622	Dihydrolipoyl dehydrogenase;Dihydrolipoyl dehydrogenase, mitochondrial	DLD
+	1	3	Only Glass	E9PIR3;Q9Y5J9	E9PIR3;Q9Y5J9	Mitochondrial import inner membrane translocase subunit Tim8 B	TIMM8B
+	1	2	Only Glass	I3L1Q8;O43149	I3L1Q8;O43149	Zinc finger ZZ-type and EF-hand domain-containing protein 1	ZZEF1
+	1	4	Only Glass	K7EQ77;K7EK78;K7EP35;K7EMT4;Q86Y39	K7EQ77;K7EK78;K7EP35;K7EMT4;Q86Y39	NADH dehydrogenase [ubiquinone] 1 alpha subcomplex subunit 11	NDUFA11
+	1	6	Only Glass	P12236;P12235;V9GYG0	P12236;P12235;V9GYG0	ADP/ATP translocase 3;ADP/ATP translocase 3, N-terminally processed;ADP/ATP translocase 1	SLC25A6;SLC25A4
+	1	1	Only Glass	P14854	P14854	Cytochrome c oxidase subunit 6B1	COX6B1
+	1	3	Only Glass	P60602	P60602	Reactive oxygen species modulator 1	ROMO1
+	1	1	Only Glass	Q5TEA3	Q5TEA3	Uncharacterized protein C20orf194	C20orf194
+	1	1	Only Glass	Q99595	Q99595	Mitochondrial import inner membrane translocase subunit Tim17-A	TIMM17A
